# Supplementary material for: The Distribution of Sport Performance Gene Variations Through COVID-19 Disease Severity
Source: Diagnostics (Basel). 2025 Mar 12;15(6):701. doi: 10.3390/diagnostics15060701 (PMC11941099; doi:10.3390/diagnostics15060701)
Supplement: Supplementary file 1 [file diagnostics-15-00701-s001.zip]

Archive with 1 entries (1 files):
- diagnostics-3438078-supplementary.pdf
